# Supplementary material for: An Epilepsy-Associated Mutation of Salt-Inducible Kinase 1 Increases the Susceptibility to Epileptic Seizures and Interferes with Adrenocorticotropic Hormone Therapy for Infantile Spasms in Mice
Source: Int J Mol Sci. 2022 Jul 18;23(14):7927. doi: 10.3390/ijms23147927 (PMC9319016; doi:10.3390/ijms23147927)
Supplement: Supplementary file 1 [file ijms-23-07927-s001.zip]

Archive with 18 entries (15 files):
- ijms-1809300-supplementary-2/
- ijms-1809300-supplementary-2/Supplementary Table S1.xlsx
- __MACOSX/
- __MACOSX/ijms-1809300-supplementary-2/
- __MACOSX/ijms-1809300-supplementary-2/._Supplementary Table S1.xlsx
- ijms-1809300-supplementary-2/Supplementary_Movie S2.mp4
- __MACOSX/ijms-1809300-supplementary-2/._Supplementary_Movie S2.mp4
- ijms-1809300-supplementary-2/Supplementary_Movie S3.mp4
- __MACOSX/ijms-1809300-supplementary-2/._Supplementary_Movie S3.mp4
- ijms-1809300-supplementary-2/Supplementary_Movie S1.mp4
- __MACOSX/ijms-1809300-supplementary-2/._Supplementary_Movie S1.mp4
- ijms-1809300-supplementary-2/Supplementary Figure S1-Correlation analysis between c-fos expression and seizure profiles.jpg
- __MACOSX/ijms-1809300-supplementary-2/._Supplementary Figure S1-Correlation analysis between c-fos expression and seizure profiles.jpg
- ijms-1809300-supplementary-2/Supplementary_Movie S4.mp4
- __MACOSX/ijms-1809300-supplementary-2/._Supplementary_Movie S4.mp4
- ijms-1809300-supplementary-2/Supplementary-captions.txt
- __MACOSX/ijms-1809300-supplementary-2/._Supplementary-captions.txt
- __MACOSX/._ijms-1809300-supplementary-2
