# Supplementary material for: An Epilepsy-Associated Mutation of Salt-Inducible Kinase 1 Increases the Susceptibility to Epileptic Seizures and Interferes with Adrenocorticotropic Hormone Therapy for Infantile Spasms in Mice
Source: Int J Mol Sci. 2022 Jul 18;23(14):7927. doi: 10.3390/ijms23147927 (PMC9319016; doi:10.3390/ijms23147927)
Supplement: Supplementary file 1 [file ijms-23-07927-s001.zip › ijms-1809300-supplementary-2/Supplementary Table S1.xlsx]

## Sheet: supplementary-table
Table S1. list of all the brain regions analyzed in c-fos cell count.
Structure	Area	Names	Saline-injected	NMDA injected	p value
OLF	TT	Taenia tecta	43.03 ± 23.27	24.4 ± 9.49	p = 0.886
OLF	DP	Dorsal peduncular area	25.4 ± 17.37	29 ± 13.97	p = 0.686
OLF	PIR	Piriform area	38.96 ± 22.28	81.01 ± 44.62	p = 0.486
CTX	PL	Prelimbic area	25.68 ± 19.07	19.62 ± 5.98	p = 0.686
CTX	ILA	Infralimbic area	8.85 ± 5.56	22.9 ± 13.78	p = 0.486
CTX	ORB	Orbital area	11.89 ± 9.81	41.49 ± 17.71	p = 0.114
CTX	AI	Agranular insular area	12.71 ± 5.52	28.93 ± 10.32	p = 0.343
CTX	MO	Somatomotor areas	2.65 ± 0.98	30.76 ± 11.89	p = 0.029
CTX	SS	Somatosensory areas	3.57 ± 0.87	57.01 ± 14.93	p = 0.029
CTX	GU	Gustatory areas	5.32 ± 1.78	21.09 ± 5.85	p = 0.114
CTX	AUD	Auditory areas	13.56 ± 4.12	45.52 ± 16.13	p = 0.2
CTX	VIS	Visual areas	7.15 ± 2.8	32.59 ± 13.44	p = 0.2
CTX	VISC	Visceral area	5.91 ± 2.59	22.89 ± 5.97	p = 0.029
CTX	ACA	Anterior cingulate cortex	5.85 ± 2.49	15.01 ± 5.28	p = 0.2
CTX	RSP	Retrosplenial cortex	8.61 ± 6.4	8.85 ± 2.54	p = 0.343
CTX	PTLp	Posterior parietal association areas	7.85 ± 1.42	77.79 ± 32.74	p = 0.2
CTX	PERI	Perirhinal area	7.21 ± 2.59	11.95 ± 5.28	p = 0.772
CTX	ECT	Ectorhinal area	9.82 ± 5.31	24.74 ± 7.84	p = 0.343
HIP	ENT	Entorhinal area	18.85 ± 4.78	20.16 ± 5.84	p = 0.886
HIP	CA	CA	5.14 ± 1.39	15.43 ± 5.39	p = 0.343
HIP	DG	Dentate gyrus	13.59 ± 4.6	24.05 ± 10.15	p = 0.343
HIP	SUB	Subiculum	0.83 ± 0.83	4.33 ± 2.74	p = 0.408
HIP	POST	Parasubiculum	0 ± 0	0.93 ± 0.6	p = 0.186
HIP	ProS	Postsubiculum	0 ± 0	14.36 ± 8.29	p = 0.186
STR	CP	Caudoputamen	2.41 ± 0.43	9.1 ± 1.61	p = 0.029
STR	ACB	Nucleus accumbens	9.43 ± 3.33	35.8 ± 17.61	p = 0.2
STR	FS	Fundus of striatum	3.37 ± 0.7	9.22 ± 3.32	p = 0.029
STR	OT	Olfactory tubercle	6.37 ± 2.33	17.69 ± 4.13	p = 0.057
STR	LS	Lateral septal nucleus	35.75 ± 13.86	82.36 ± 43.91	p = 0.686
STR	SF	Septofimbrial nucleus	2.63 ± 1	29.67 ± 22.52	p = 0.486
STR	SH	Septohippocampal nucleus	0 ± 0	32.92 ± 27.26	p = 0.186
AMY	COA	Cortical amygdalar area	32.69 ± 14.05	38.15 ± 18.71	p = 1
AMY	PAA	Piriform-amygdalar area	27.07 ± 13	32.76 ± 13.61	p = 0.886
AMY	TR	Postpiriform transition area	0 ± 0	10.97 ± 7.06	p = 0.186
AMY	LA	Lateral amygdalar nucleus	19.38 ± 3.83	33.14 ± 8.65	p = 0.343
AMY	BLA	Basolateral amygdalar nucleus	18.65 ± 5.63	24.86 ± 7.19	p = 0.486
AMY	BMA	Basomedial amygdalar nucleus	16.36 ± 6.9	22.75 ± 7.18	p = 0.886
AMY	PA	Posterior amygdalar nucleus	10.46 ± 3.3	34.75 ± 11.84	p = 0.343
AMY	AAA	Anterior amygdalar area	0.88 ± 0.54	5.25 ± 1.66	p = 0.11
AMY	BA	Bed nucleus of the accessory olfactory tract	5.88 ± 5.88	19.63 ± 17.45	p = 0.62
AMY	CEA	Central amygdalar nucleus	10.57 ± 2.21	52.61 ± 26.28	p = 0.343
AMY	IA	Intercalated amygdalar nucleus	19.4 ± 7.42	34.14 ± 14.8	p = 0.486
AMY	MEA	Medial amygdalar nucleus	14.69 ± 4.22	27 ± 10.98	p = 0.686
THA	VAL	Ventral anterior-lateral complex of the thalamus	2.2 ± 1.14	8.8 ± 2.74	p = 0.114
THA	VM	Ventral medial nucleus of the thalamus	6.02 ± 2.19	9.25 ± 5.72	p = 0.886
THA	VP	Ventral posterior complex of the thalamus	2.35 ± 1.11	4.57 ± 1.67	p = 0.686
THA	PoT	Posterior triangular thalamic nucleus	0 ± 0	1.48 ± 0.85	p = 0.186
THA	SPF	Subparafascicular nucleus	6.94 ± 4.82	8.94 ± 5.57	p = 0.657
THA	SPA	Subparafascicular area	3.89 ± 3.13	5.04 ± 3.87	p = 0.878
THA	PP	Peripeduncular nucleus	0 ± 0	3.32 ± 2.35	p = 0.186
THA	MG	Medial geniculate complex	0 ± 0	1.32 ± 1.1	p = 0.186
THA	LGd	Dorsal part of the lateral geniculate complex	2.51 ± 1.49	22.15 ± 6.01	p = 0.029
THA	LP	Lateral posterior nucleus of the thalamus	2.61 ± 0.88	3.89 ± 1.67	p = 0.686
THA	PO	Posterior complex of the thalamus	1.28 ± 1.04	3.37 ± 1.38	p = 0.191
THA	POL	Posterior limiting nucleus of the thalamus	3.61 ± 3.61	3.05 ± 1.82	p = 0.869
THA	SGN	Suprageniculate nucleus	0 ± 0	1.22 ± 0.71	p = 0.186
THA	Eth	Ethmoid nucleus of the thalamus	0.92 ± 0.69	3.67 ± 3.67	p = 0.869
THA	AV	Anteroventral nucleus of thalamus	1.28 ± 1.28	9.79 ± 5.24	p = 0.104
THA	AM	Anteromedial nucleus	2.9 ± 2.43	15.38 ± 6.25	p = 0.11
THA	AD	Anterodorsal nucleus	2.54 ± 1.47	18.18 ± 8.08	p = 0.11
THA	IAM	Interanteromedial nucleus of the thalamus	7.21 ± 4.86	131.36 ± 65.44	p = 0.183
THA	IAD	Interanterodorsal nucleus of the thalamus	1.89 ± 1.89	53.51 ± 35.9	p = 0.124
THA	LD	Lateral dorsal nucleus of thalamus	1.34 ± 0.44	3.51 ± 0.37	p = 0.057
THA	IMD	Intermediodorsal nucleus of the thalamus	35.28 ± 17.17	52.21 ± 23.37	p = 0.686
THA	MD	Mediodorsal nucleus of thalamus	26.72 ± 12.09	41.48 ± 22.04	p = 0.886
THA	SMT	Submedial nucleus of the thalamus	3.33 ± 1.29	8.67 ± 2.75	p = 0.2
THA	PR	Perireunensis nucleus	10.13 ± 2.58	19.97 ± 9.88	p = 0.886
THA	PVT	Paraventricular nucleus of the thalamus	66.25 ± 19.28	279.4 ± 123.31	p = 0.029
THA	PT	Parataenial nucleus	39.92 ± 16.84	346.4 ± 150.99	p = 0.057
THA	RE	Nucleus of reuniens	20.06 ± 5.99	106.34 ± 94.31	p = 0.886
THA	Xi	Xiphoid thalamic nucleus	9.04 ± 5.22	58.15 ± 30.65	p = 0.11
THA	RH	Rhomboid nucleus	27.57 ± 11.4	40.12 ± 22.46	p = 1
THA	CM	Central medial nucleus of the thalamus	53.82 ± 24.64	63.22 ± 33.11	p = 1
THA	PCN	Paracentral nucleus	2.45 ± 2.05	9.4 ± 2.51	p = 0.11
THA	CL	Central lateral nucleus of the thalamus	14.8 ± 5.6	32.68 ± 17.86	p = 0.686
THA	PF	Parafascicular nucleus	0.84 ± 0.54	3.41 ± 1.34	p = 0.183
THA	PIL	Posterior intralaminar thalamic nucleus	0 ± 0	0.76 ± 0.76	p = 0.453
THA	RT	Reticular nucleus of the thalamus	1.86 ± 0.87	6.82 ± 2.3	p = 0.057
THA	IGL	Intergeniculate leaflet of the lateral geniculate complex	35.15 ± 25.15	54.62 ± 31.67	p = 0.657
THA	LGv	Ventral part of the lateral geniculate complex	3.74 ± 2.17	32.23 ± 20.1	p = 0.309
THA	MH	Medial habenula	11.75 ± 3.4	36.39 ± 10.86	p = 0.114
THA	LH	Lateral habenula	25.75 ± 11.57	22.39 ± 8.49	p = 1
HPT	SO	Supraoptic nucleus	57.99 ± 35.59	79.44 ± 42.61	p = 0.886
HPT	PVH	Paraventricular hypothalamic nucleus	21.66 ± 5.77	376.54 ± 170.3	p = 0.029
HPT	ARH	Arcuate hypothalamic nucleus	26.1 ± 9.96	177.63 ± 65.04	p = 0.029
HPT	ADP	Anterodorsal preoptic nucleus	35.62 ± 21.52	29.92 ± 21.37	p = 0.657
HPT	AVP	Anteroventral preoptic nucleus	6.15 ± 6.15	5.05 ± 2.55	p = 0.538
HPT	AVPV	Anteroventral periventricular nucleus	24.36 ± 13.8	35.23 ± 24.48	p = 0.886
HPT	DMH	Dorsomedial nucleus of the hypothalamus	26.4 ± 5.88	38.43 ± 20.81	p = 0.686
HPT	MEPO	Median preoptic nucleus	67.03 ± 52.6	17.37 ± 17.37	p = 0.183
HPT	MPO	Medial preoptic area	23.28 ± 16.72	25.44 ± 15.95	p = 0.886
HPT	OV	Vascular organ of the lamina terminalis	0 ± 0	81.71 ± 81.71	p = 0.453
HPT	PD	Posterodorsal preoptic nucleus	26.9 ± 26.9	118.37 ± 68.47	p = 0.408
HPT	PS	Parastrial nucleus	6.61 ± 5.77	23.17 ± 16.52	p = 0.46
HPT	PVp	Periventricular hypothalamic nucleus, posterior part	13.1 ± 10.52	275.33 ± 142.93	p = 0.183
HPT	PVpo	Periventricular hypothalamic nucleus, preoptic part	12.73 ± 8.48	220.37 ± 102.28	p = 0.245
HPT	SBPV	Subparaventricular zone	51.75 ± 41.95	116.77 ± 75.66	p = 0.561
HPT	SCH	Suprachiasmatic nucleus	30.37 ± 13.98	231.44 ± 93.65	p = 0.343
HPT	VMPO	Ventromedial preoptic nucleus	4.57 ± 4.57	126.73 ± 65.54	p = 0.124
HPT	VLPO	Ventrolateral preoptic nucleus	0 ± 0	10.44 ± 10.44	p = 0.453
HPT	AHN	Anterior hypothalamic nucleus	22.26 ± 8.17	32.68 ± 15.85	p = 0.686
HPT	MBO	Mammillary body	10.14 ± 6.1	137.46 ± 112.59	p = 0.46
HPT	SUM	Supramammillary nucleus	6.87 ± 6.87	81.7 ± 47.82	p = 0.219
HPT	TM	Tuberomammillary nucleus	9.86 ± 5.88	193.75 ± 140.38	p = 0.183
HPT	MPN	Medial preoptic nucleus	31.54 ± 13.81	117.86 ± 70.01	p = 0.686
HPT	VMH	Ventromedial hypothalamic nucleus	38.4 ± 13.04	93.05 ± 58.15	p = 0.886
HPT	PH	Posterior hypothalamic nucleus	65.59 ± 26.42	65.09 ± 24.15	p = 0.886
HPT	LHA	Lateral hypothalamic area	17.13 ± 1.72	25.04 ± 10.45	p = 0.886
HPT	LPO	Lateral preoptic area	6.4 ± 4.24	12.95 ± 6.7	p = 0.486
HPT	PST	Preparasubthalamic nucleus	11.51 ± 11.51	20.22 ± 14.26	p = 0.62
HPT	PSTN	Parasubthalamic nucleus	25.56 ± 11.14	42.93 ± 15.36	p = 0.384
HPT	PeF	Perifornical nucleus	6.9 ± 1.45	13.97 ± 9.42	p = 0.886
HPT	RCH	Retrochiasmatic area	4.93 ± 4.93	89.89 ± 73.78	p = 0.219
HPT	STN	Subthalamic nucleus	3.5 ± 3.5	8.21 ± 2.62	p = 0.183
HPT	TU	Tuberal nucleus	12.85 ± 3.32	76.85 ± 40.59	p = 0.343
HPT	ZI	Zona incerta	8.28 ± 2.03	9.69 ± 3.75	p = 0.686
HPT	ME	Median eminence	6.13 ± 3.54	182.67 ± 100.93	p = 0.029
PAL	GPe	Globus pallidus, external segment	1.49 ± 0.32	6.84 ± 1.81	p = 0.029
PAL	GPi	Globus pallidus, internal segment	1.88 ± 0.83	1.89 ± 0.89	p = 1
PAL	SI	Substantia innominata	4.15 ± 2.05	13.12 ± 4.01	p = 0.057
PAL	MA	Magnocellular nucleus	0.4 ± 0.4	4.31 ± 2.03	p = 0.124
PAL	MSC	Medial septal complex	2.94 ± 0.84	10.69 ± 7.47	p = 0.486
PAL	TRS	Triangular nucleus of septum	0.78 ± 0.5	40.21 ± 25.31	p = 0.301
PAL	BST	Bed nuclei of the stria terminalis	6.22 ± 1.81	46.75 ± 15.62	p = 0.029
CTXsp	CLA	Claustrum	58.91 ± 29.26	120.9 ± 44.53	p = 0.343
CTXsp	EP	Endopiriform nucleus	28.18 ± 14.56	64.54 ± 23.37	p = 0.2
