# Supplementary material for: An Epilepsy-Associated Mutation of Salt-Inducible Kinase 1 Increases the Susceptibility to Epileptic Seizures and Interferes with Adrenocorticotropic Hormone Therapy for Infantile Spasms in Mice
Source: Int J Mol Sci. 2022 Jul 18;23(14):7927. doi: 10.3390/ijms23147927 (PMC9319016; doi:10.3390/ijms23147927)
Supplement: Supplementary file 1 [file ijms-23-07927-s001.zip › ijms-1809300-supplementary-2/Supplementary-captions.txt]

Supplementary Figure S1: Correlation analysis between c-fos expression and seizure profiles. 
Supplementary Table S1: List of all the brain regions analyzed in c-fos cell count. 
Supplementary Movie S1–S4: Representative movies for epileptic seizures
